# Supplementary material for: Characterizing the Mechanisms of Metalaxyl, Bronopol and Copper Sulfate against Saprolegnia parasitica Using Modern Transcriptomics
Source: Genes (Basel). 2022 Aug 25;13(9):1524. doi: 10.3390/genes13091524 (PMC9498376; doi:10.3390/genes13091524)
Supplement: Supplementary file 1 [file genes-13-01524-s001.zip]

Archive with 1 entries (1 files):
- genes-1875845-supplementary.pdf
